# Supplementary material for: Whole Transcriptome Sequencing Reveals Gene Expression and Splicing Differences in Brain Regions Affected by Alzheimer's Disease
Source: PLoS One. 2011 Jan 21;6(1):e16266. doi: 10.1371/journal.pone.0016266 (PMC3025006; doi:10.1371/journal.pone.0016266)
Supplement: Table S3 — Top 30 up and top 30 down regulated genes in AD temporal lobe. Differential gene expression for temporal lobe was calculated using the ratio of AD versus normal FPKM values for every gene identified as expressed by Cufflinks. The genes were ranked on this ratio (fold change), and those with the 30 highest and 30 lowest fold change values are shown here. (XLSX) [file pone.0016266.s003.xlsx]

## Sheet: temporal_top30
Table S3. Top 30 up and top 30 down regulated genes in AD temporal lobe.
GENE	CHROMOSOME	FPKM NORM	FPKM AD	TEST STAT	FOLD CHANGE	P VALUE	significant (after FDR)
AC074289.1	chr2	0.28593	3.7937	2.48392	13.2679	0.0129943	yes
MT1G	chr16	15.1637	148.116	13.3158	9.76778	0	yes
S100A4	chr1	3.0191	23.5522	8.15661	7.80106	4.44089e-16	yes
DES	chr2	4.23774	31.3444	10.0507	7.3965	0	yes
C19orf42	chr19	0.626087	4.15344	2.47748	6.63397	0.0132315	yes
MTPAP	chr10	1.87181	12.0036	3.83761	6.41283	0.000124237	yes
NME3	chr16	9.40287	45.7766	24.379	4.86836	0	yes
KIF1C	chr17	10.6518	49.2506	7.90183	4.62369	2.66454e-15	yes
KIF1C	chr17	39.0482	180.483	32.8605	4.62207	0	yes
MAP4K4	chr2	5.65184	24.0587	5.77163	4.2568	7.85097e-09	yes
KIF1C	chr17	28.5706	117.918	14.4096	4.12725	0	yes
TGFB3	chr14	4.62642	17.9517	8.70809	3.88025	0	yes
KIF1C	chr17	32.9668	126.616	13.6749	3.84072	0	yes
FOXO4	chrX	13.4998	48.6057	27.9906	3.60048	0	yes
TNFRSF25	chr1	6.7899	23.5673	9.6324	3.47094	0	yes
C7orf41	chr7	71.7889	243.214	19.6224	3.3879	0	yes
GMPR	chr6	3.01642	10.1337	5.35963	3.35951	8.33915e-08	yes
CDH23	chr10	0.846952	2.80933	2.07683	3.31698	0.0378175	yes
RFC4	chr3	1.68898	5.60232	2.07683	3.31698	0.0378175	yes
TRMT1	chr19	9.7216	31.2973	7.20372	3.21935	5.85976e-13	yes
RAB13	chr1	3.42332	10.9754	3.17578	3.20608	0.00149435	yes
CATSPER2	chr15	3.5503	10.9968	4.60234	3.09742	4.17778e-06	yes
SMARCC1	chr3	2.31293	7.1605	2.16908	3.09586	0.0300768	yes
MACROD1	chr11	5.26276	16.2927	3.06754	3.09585	0.00215829	yes
ZNF692	chr1	9.23674	28.3353	9.70593	3.06767	0	yes
SMARCC1	chr3	2.74637	8.09747	2.76634	2.94843	0.00566894	yes
SNRNP70	chr19	56.9893	167.974	25.5622	2.94747	0	yes
S100A6	chr1	77.8413	224.028	18.0374	2.87801	0	yes
SNORD60	chr16	9.33439	26.6827	5.7109	2.85854	1.12383e-08	yes
MYL9	chr20	30.0273	83.7527	16.8095	2.78922	0	yes
DDX46	chr5	5.12972	14.0301	5.23399	2.73506	1.6589e-07	yes
SHKBP1	chr19	4.46733	12.1367	4.98481	2.71677	6.20217e-07	yes
NOVA1	chr14	12.8468	34.5468	11.7472	2.68914	0	yes
ITFG1	chr16	38.4491	0.590441	-5.86548	-65.1193	4.47842e-09	yes
ATP1B1	chr1	273.768	4.13469	-18.1527	-66.2125	0	yes
PRDM8	chr4	10.6747	0.158071	-7.24804	-67.531	4.22773e-13	yes
FAM120B	chr6	8.19877	0.119316	-5.94308	-68.7148	2.79709e-09	yes
ANKS1B	chr12	40.2317	0.577697	-5.96243	-69.6415	2.48519e-09	yes
FARSLB	chr2	11.6628	0.162715	-6.00398	-71.6762	1.9254e-09	yes
AC005277.1	chr17	19.5956	0.270826	-6.01758	-72.3549	1.77045e-09	yes
PTPLAD1	chr15	26.1454	0.356889	-6.0355	-73.2592	1.58473e-09	yes
CAMK1G	chr1	19.549	0.241504	-6.17934	-80.9469	6.4371e-10	yes
KCNIP4	chr4	14.4285	0.178246	-6.17934	-80.9471	6.4371e-10	yes
SLC23A2	chr20	10.4082	0.127866	-6.18736	-81.3993	6.11791e-10	yes
GRIN2A	chr16	8.60104	0.097039	-6.30996	-88.6349	2.79105e-10	yes
AP003108.3-2	chr11	31.0815	0.340254	-6.35334	-91.3479	2.10687e-10	yes
GUCY1B3	chr4	38.101	0.408998	-7.81576	-93.1569	5.55112e-15	yes
PI4KA	chr22	29.6292	0.304744	-6.44302	-97.2265	1.17117e-10	yes
CLSTN3	chr12	92.2658	0.904788	-9.20871	-101.975	0	yes
RASGRF1	chr15	30.803	0.293601	-6.55236	-104.914	5.66349e-11	yes
AP003108.3-2	chr11	49.4609	0.461494	-6.58298	-107.176	4.61116e-11	yes
PREPL	chr2	31.9698	0.29704	-8.06987	-107.628	6.66134e-16	yes
PI4KA	chr22	44.6212	0.412853	-6.59504	-108.08	4.25129e-11	yes
WBSCR17	chr7	43.5757	0.382381	-6.67107	-113.959	2.53952e-11	yes
SLIT1	chr10	14.2274	0.121944	-6.70483	-116.672	2.01648e-11	yes
PAK1	chr11	40.6769	0.344635	-6.72141	-118.029	1.79976e-11	yes
ICAM5	chr19	20.7834	0.170851	-6.76471	-121.646	1.33578e-11	yes
CAMKK2	chr12	44.693	0.352967	-6.82217	-126.621	8.96772e-12	yes
PDE2A	chr11	33.2491	0.250937	-6.8872	-132.5	5.68989e-12	yes
NELL2	chr12	48.256	0.356889	-6.91624	-135.213	4.63785e-12	yes
ELMOD1	chr11	25.7148	0.185023	-8.51886	-138.982	0	yes
ATP2B1	chr12	27.8105	0.195853	-6.98635	-141.997	2.8213e-12	yes
RASGRF1	chr15	29.1194	0.19051	-7.09177	-152.85	1.32405e-12	yes
RPH3A	chr12	42.8148	0.271284	-7.13758	-157.823	9.49907e-13	yes
DYNC1I1	chr7	51.4985	0.292	-7.29641	-176.365	2.95541e-13	yes
MICAL2	chr11	43.9961	0.240419	-9.00086	-182.998	0	yes
Differential gene expression for temporal lobe was calculated using the ratio of AD versus normal FPKM values for every gene identified as expressed by Cufflinks. The genes were ranked on this ratio (fold change), and those with the 30 highest and 30 lowest fold change values are shown here.
