# Supplementary material for: Whole Transcriptome Sequencing Reveals Gene Expression and Splicing Differences in Brain Regions Affected by Alzheimer's Disease
Source: PLoS One. 2011 Jan 21;6(1):e16266. doi: 10.1371/journal.pone.0016266 (PMC3025006; doi:10.1371/journal.pone.0016266)
Supplement: Table S4 — Top 20 Clusters from functional enrichment analysis using the DAVID tool for total brain. The NCBI tool, DAVID, was used to investigate functional associations of gene expression changes seen in AD total brain. There were 1071 genes that were more than two-fold over- or under-expressed in AD relative to normal total brain and these were analysed by the functional clustering tool. Gene Ontology Biological Process was selected as the annotation category for clustering. Once the tool has identified enriched ontologies for a particular gene list, it creates annotation clusters with those that have a statistically significant overlap in terms of their constituent genes. The top 20 annotation clusters are shown in this table. (XLSX) [file pone.0016266.s004.xlsx]

## Sheet: S4 - Total brain DAVID_top20
Table S4. Top 20 Clusters from functional enrichement analysis using the DAVID tool for total brain.
Annotation Cluster 1	Enrichment Score: 4.475497861983534
Category	Term	Count	%	PValue	Genes	List Total	Pop Hits	Pop Total	Fold Enrichment	Bonferroni	Benjamini	FDR
GOTERM_BP_FAT	GO:0046907~intracellular transport	75	7.0028	8.77473e-07	NCBP1, COPA, XPO1, RAB3GAP2, ATP6AP1, HPS4, RAB3IP, KLHL2, AKT1, COPB2, AP2B1, APP, SLC1A3, PEX1, TRAK2, RAE1, AP3B2, VPS4A, STAM, RAB6B, TPR, SEC24C, SEC24D, DYNC1I1, ARL1, VPS41, HERC2, IPO8, RPH3A, KIF1C, COPG2, KIF1A, KIF1B, IPO7, TXNDC5, AKAP6, SORT1, SRP72, LRPPRC, BAT1, MYO5A, STX7, NAPG, SNX6, CACNB1, KLC2, RIMS2, SET, PEX19, MACF1, KIAA1012, HMGXB4, DOPEY2, PPP3CA, TNPO2, EHD1, SNAP25, T…	860	657	13528	1.79569	0.00247492	0.00123823	0.00156939
GOTERM_BP_FAT	GO:0008104~protein localization	92	8.5901	2.22381e-06	COPA, RAB3GAP2, XPO1, TLN1, TLN2, ATP6AP1, HPS4, NUP188, NBEA, CANX, RAB3IP, KLHL2, AKT1, COPB2, AP2B1, PEX1, TRAK2, GRIN2C, VPS13D, AP3B2, VPS4A, NECAP1, STAM, RAB6B, VPS11, AGAP1, TPR, COX18, SEC24C, SEC24D, NSF, DHCR24, PTPRK, VANGL2, LRP1B, VPS41, HERC2, IPO8, RPH3A, FLNB, YIF1A, CLPX, PRKCB, SENP2, PITPNM1, COPG2, IPO7, AKAP6, SORT1, SRP72, SNX12, SNX13, MAMDC4, STX7, SNX6, NAPG, CACNB1, CCD…	860	882	13528	1.6408	0.00626036	0.00209116	0.00397731
GOTERM_BP_FAT	GO:0045184~establishment of protein localization	77	7.18954	6.85939e-05	COPA, XPO1, RAB3GAP2, ATP6AP1, HPS4, NUP188, CANX, RAB3IP, KLHL2, AKT1, COPB2, AP2B1, PEX1, TRAK2, AP3B2, NECAP1, VPS4A, STAM, RAB6B, VPS11, AGAP1, TPR, SEC24C, SEC24D, NSF, LRP1B, VPS41, HERC2, IPO8, RPH3A, YIF1A, CLPX, PRKCB, SENP2, PITPNM1, COPG2, IPO7, AKAP6, SORT1, SRP72, SNX12, SNX13, MAMDC4, STX7, SNX6, NAPG, CACNB1, CCDC91, LMAN2, RIMS2, PEX19, MACF1, SEC16A, APBA2, TNKS, DOPEY2, PPP3CA, …	860	769	13528	1.57507	0.176108	0.0191852	0.122613
GOTERM_BP_FAT	GO:0015031~protein transport	76	7.09617	8.73462e-05	COPA, XPO1, RAB3GAP2, ATP6AP1, HPS4, NUP188, CANX, RAB3IP, KLHL2, AKT1, COPB2, AP2B1, PEX1, TRAK2, AP3B2, NECAP1, VPS4A, STAM, RAB6B, VPS11, AGAP1, TPR, SEC24C, SEC24D, NSF, LRP1B, VPS41, HERC2, IPO8, RPH3A, YIF1A, CLPX, PRKCB, SENP2, PITPNM1, COPG2, IPO7, AKAP6, SORT1, SRP72, SNX12, SNX13, MAMDC4, STX7, SNX6, NAPG, CACNB1, CCDC91, LMAN2, RIMS2, PEX19, MACF1, SEC16A, APBA2, TNKS, DOPEY2, PPP3CA, …	860	762	13528	1.56889	0.218607	0.0187962	0.156108
GOTERM_BP_FAT	GO:0034613~cellular protein localization	47	4.38842	0.000123682	RAB3GAP2, COPA, XPO1, STX7, SNX6, NAPG, ATP6AP1, HPS4, CACNB1, RIMS2, KLHL2, RAB3IP, AKT1, COPB2, AP2B1, MACF1, TRAK2, PEX1, PEX19, AP3B2, TNKS, STAM, PPP3CA, TNPO2, COX18, TPR, SEC24C, TNPO1, SEC24D, TRAM1, PTPRK, VPS41, IPO8, HERC2, RPH3A, COPG2, TOM1L1, ERBB2IP, TOM1L2, IPO7, SPTBN1, AKAP6, SORT1, GOSR1, SRP72, XPO7, RERE	860	411	13528	1.79883	0.294817	0.0192184	0.22098
GOTERM_BP_FAT	GO:0070727~cellular macromolecule localization	47	4.38842	0.000145599	RAB3GAP2, COPA, XPO1, STX7, SNX6, NAPG, ATP6AP1, HPS4, CACNB1, RIMS2, KLHL2, RAB3IP, AKT1, COPB2, AP2B1, MACF1, TRAK2, PEX1, PEX19, AP3B2, TNKS, STAM, PPP3CA, TNPO2, COX18, TPR, SEC24C, TNPO1, SEC24D, TRAM1, PTPRK, VPS41, IPO8, HERC2, RPH3A, COPG2, TOM1L1, ERBB2IP, TOM1L2, IPO7, SPTBN1, AKAP6, SORT1, GOSR1, SRP72, XPO7, RERE	860	414	13528	1.7858	0.337147	0.0214097	0.260091
GOTERM_BP_FAT	GO:0006886~intracellular protein transport	43	4.01494	0.000222941	RAB3GAP2, COPA, XPO1, STX7, SNX6, NAPG, ATP6AP1, HPS4, CACNB1, RIMS2, KLHL2, AKT1, COPB2, AP2B1, MACF1, TRAK2, PEX19, PEX1, AP3B2, STAM, PPP3CA, TNPO2, TPR, SEC24C, TNPO1, SEC24D, TRAM1, VPS41, IPO8, HERC2, RPH3A, COPG2, TOM1L1, ERBB2IP, TOM1L2, IPO7, SPTBN1, AKAP6, SORT1, GOSR1, SRP72, XPO7, RERE	860	374	13528	1.80856	0.467225	0.0309924	0.397992
Annotation Cluster 2	Enrichment Score: 3.9944376428027337
Category	Term	Count	%	PValue	Genes	List Total	Pop Hits	Pop Total	Fold Enrichment	Bonferroni	Benjamini	FDR
GOTERM_BP_FAT	GO:0006511~ubiquitin-dependent protein catabolic process	34	3.1746	2.59216e-05	USP3, USP9Y, USP4, EDEM3, CUL3, CUL2, CUL5, ARIH2, CUL9, PPP2CB, PSMD1, USP11, USP10, USP34, PSMD7, PAN2, UBE4A, DDB1, UBR3, UBR1, UBE2H, ATE1, HSP90B1, CUL4A, TOM1L1, PSMA5, UBE2K, USP47, USP48, FAF1, AMFR, TBL1X, USP24, RNF40	860	242	13528	2.21003	0.0705883	0.0121265	0.0463519
GOTERM_BP_FAT	GO:0043632~modification-dependent macromolecule catabolic process	62	5.78898	4.81631e-05	HECW1, HECW2, KLHL3, SENP7, CUL3, CUL2, CUL5, WWP1, CUL9, PSMD1, USP11, USP10, PSMD7, PAN2, DDB1, UBR4, UBR3, HERC3, UBR1, UBE2H, HERC2, HLTF, HERC1, SENP2, UBE2O, KDM2B, HUWE1, TRIM33, KDM2A, PSMA5, PIAS3, UBE2K, AMFR, USP24, USP3, USP9Y, USP4, EDEM3, C12ORF51, MYCBP2, SUMO3, ARIH2, PPP2CB, OTUD7B, FBXO3, USP34, MYSM1, HECTD1, STAMBP, UBE4A, HACE1, ATE1, HSP90B1, TOM1L1, CUL4A, UBA1, USP47, FAF1…	860	574	13528	1.69908	0.127171	0.0168583	0.0861071
GOTERM_BP_FAT	GO:0019941~modification-dependent protein catabolic process	62	5.78898	4.81631e-05	HECW1, HECW2, KLHL3, SENP7, CUL3, CUL2, CUL5, WWP1, CUL9, PSMD1, USP11, USP10, PSMD7, PAN2, DDB1, UBR4, UBR3, HERC3, UBR1, UBE2H, HERC2, HLTF, HERC1, SENP2, UBE2O, KDM2B, HUWE1, TRIM33, KDM2A, PSMA5, PIAS3, UBE2K, AMFR, USP24, USP3, USP9Y, USP4, EDEM3, C12ORF51, MYCBP2, SUMO3, ARIH2, PPP2CB, OTUD7B, FBXO3, USP34, MYSM1, HECTD1, STAMBP, UBE4A, HACE1, ATE1, HSP90B1, TOM1L1, CUL4A, UBA1, USP47, FAF1…	860	574	13528	1.69908	0.127171	0.0168583	0.0861071
GOTERM_BP_FAT	GO:0030163~protein catabolic process	65	6.06909	8.31713e-05	HECW1, HECW2, KLHL3, SENP7, AKT1, CUL3, CUL2, CUL5, WWP1, CUL9, PSMD1, USP11, USP10, PSMD7, PAN2, DDB1, UBR4, UBR3, HERC3, UBR1, UBE2H, HERC2, HERC1, HLTF, CLPX, SENP2, UBE2O, KDM2B, HUWE1, TRIM33, KDM2A, PIAS3, PSMA5, UBE2K, AMFR, USP24, USP3, USP9Y, USP4, EDEM3, C12ORF51, MYCBP2, SUMO3, ARIH2, PPP2CB, OTUD7B, FBXO3, USP34, MYSM1, HECTD1, STAMBP, UBE4A, HACE1, AFG3L2, ATE1, HSP90B1, TOM1L1, CUL4…	860	622	13528	1.64383	0.209339	0.0193835	0.148652
GOTERM_BP_FAT	GO:0044265~cellular macromolecule catabolic process	73	6.81606	9.15621e-05	NCBP1, HECW1, HECW2, MLH1, RNASEH1, KLHL3, SENP7, CUL3, CUL2, CUL5, WWP1, CUL9, PSMD1, USP11, USP10, PSMD7, DEDD2, KIAA0427, PAN2, DDB1, GTF2H4, UBR4, UBR3, HERC3, UBR1, UBE2H, HERC2, HERC1, HLTF, CLPX, SENP2, UBE2O, KDM2B, KDM2A, HUWE1, TRIM33, PIAS3, PSMA5, UBE2K, AMFR, USP24, USP3, USP9Y, USP4, C12ORF51, EDEM3, MYCBP2, SUMO3, ARIH2, EIF3E, PPP2CB, OTUD7B, FBXO3, USP34, MYSM1, HECTD1, STAMBP, U…	860	725	13528	1.58387	0.227855	0.0183007	0.163637
GOTERM_BP_FAT	GO:0051603~proteolysis involved in cellular protein catabolic process	63	5.88235	9.53877e-05	HECW1, HECW2, KLHL3, SENP7, CUL3, CUL2, CUL5, WWP1, CUL9, PSMD1, USP11, USP10, PSMD7, PAN2, DDB1, UBR4, UBR3, HERC3, UBR1, UBE2H, HERC2, HERC1, HLTF, CLPX, SENP2, UBE2O, KDM2B, HUWE1, TRIM33, KDM2A, PIAS3, PSMA5, UBE2K, AMFR, USP24, USP3, USP9Y, USP4, EDEM3, C12ORF51, MYCBP2, SUMO3, ARIH2, PPP2CB, OTUD7B, FBXO3, USP34, MYSM1, HECTD1, STAMBP, UBE4A, HACE1, ATE1, HSP90B1, TOM1L1, CUL4A, UBA1, USP47…	860	600	13528	1.65167	0.236153	0.0177989	0.170468
GOTERM_BP_FAT	GO:0044257~cellular protein catabolic process	63	5.88235	0.000107963	HECW1, HECW2, KLHL3, SENP7, CUL3, CUL2, CUL5, WWP1, CUL9, PSMD1, USP11, USP10, PSMD7, PAN2, DDB1, UBR4, UBR3, HERC3, UBR1, UBE2H, HERC2, HERC1, HLTF, CLPX, SENP2, UBE2O, KDM2B, HUWE1, TRIM33, KDM2A, PIAS3, PSMA5, UBE2K, AMFR, USP24, USP3, USP9Y, USP4, EDEM3, C12ORF51, MYCBP2, SUMO3, ARIH2, PPP2CB, OTUD7B, FBXO3, USP34, MYSM1, HECTD1, STAMBP, UBE4A, HACE1, ATE1, HSP90B1, TOM1L1, CUL4A, UBA1, USP47…	860	603	13528	1.64346	0.262807	0.0188761	0.192922
GOTERM_BP_FAT	GO:0009057~macromolecule catabolic process	77	7.18954	0.000111612	NCBP1, HECW1, HECW2, RNASEH1, MLH1, KLHL3, SENP7, AKT1, CUL3, CUL2, CUL5, WWP1, CUL9, PSMD1, USP11, USP10, MAN2B1, PSMD7, DEDD2, KIAA0427, DHCR24, PAN2, DDB1, GTF2H4, UBR4, UBR3, HERC3, UBR1, UBE2H, HERC2, HERC1, HLTF, CLPX, SENP2, UBE2O, KDM2B, KDM2A, TRIM33, HUWE1, UBE2K, PIAS3, PSMA5, AMFR, USP24, USP3, USP9Y, USP4, C12ORF51, EDEM3, MYCBP2, SUMO3, ARIH2, EIF3E, PPP2CB, OTUD7B, FBXO3, USP34, MY…	860	781	13528	1.55087	0.270363	0.0183709	0.199435
GOTERM_BP_FAT	GO:0006508~proteolysis	91	8.49673	0.00213207	HECW1, HECW2, AGTPBP1, KLHL3, SENP7, CUL3, CUL2, CUL5, HTRA1, TPP2, CUL9, WWP1, PSMD1, CFH, USP11, USP10, PSMD7, NSF, DHCR24, PAN2, CTSZ, PEPD, DDB1, UBR4, UBR3, MMP17, HERC3, UBR1, HERC2, UBE2H, HERC1, MMP14, HLTF, CLPX, SENP2, UBE2O, FOLH1, KDM2B, KDM2A, TRIM33, CPE, HUWE1, UBE2K, PIAS3, PSMA5, CTSD, AMFR, USP24, PMPCB, ADAM15, CTSF, USP3, USP9Y, C3, USP4, C12ORF51, EDEM3, MYCBP2, SUMO3, PCSK1,…	860	1054	13528	1.35811	0.997588	0.150326	3.74545
Annotation Cluster 3	Enrichment Score: 3.4132810695445395
Category	Term	Count	%	PValue	Genes	List Total	Pop Hits	Pop Total	Fold Enrichment	Bonferroni	Benjamini	FDR
GOTERM_BP_FAT	GO:0016192~vesicle-mediated transport	73	6.81606	2.03638e-08	COPA, HIP1R, SYNJ1, SORL1, RAB3IP, COPB2, AP2B1, APP, ANK1, GSN, AP3B2, NECAP1, VPS4A, RAPGEF4, RAB6B, CAP1, SEC24C, SEC24D, PLD2, ARL1, DBNL, LRP1B, VPS41, YIF1A, ERGIC3, KIF1C, COPG2, STXBP6, IGF2R, TXNDC5, SORT1, VAMP1, UNC13B, UNC13A, EPN2, CPLX1, STX7, NAPG, CYTH1, ARFGEF2, ARFGEF1, LLGL1, DNER, KIAA1012, HMGXB4, SEC16A, DOPEY2, EHD1, SDF4, SNAP25, PCSK4, ELMOD1, HIP1, MICALL2, GABARAPL2, GL…	860	576	13528	1.99359	5.75057e-05	5.75057e-05	3.64216e-05
GOTERM_BP_FAT	GO:0010324~membrane invagination	26	2.42764	0.00336588	HIP1R, SORL1, SYNJ1, APP, DNER, AP3B2, NECAP1, CAP1, EHD1, ELMOD1, HIP1, MICALL2, DBNL, PLD2, LRP1B, NRAS, FNBP1, LRP1, TFRC, GRIA2, ULK1, STAB1, IGF2R, LRP6, SORT1, EPN2	860	220	13528	1.85903	0.999927	0.194581	5.85197
GOTERM_BP_FAT	GO:0006897~endocytosis	26	2.42764	0.00336588	HIP1R, SORL1, SYNJ1, APP, DNER, AP3B2, NECAP1, CAP1, EHD1, ELMOD1, HIP1, MICALL2, DBNL, PLD2, LRP1B, NRAS, FNBP1, LRP1, TFRC, GRIA2, ULK1, STAB1, IGF2R, LRP6, SORT1, EPN2	860	220	13528	1.85903	0.999927	0.194581	5.85197
GOTERM_BP_FAT	GO:0006898~receptor-mediated endocytosis	10	0.933707	0.00570937	PLD2, LRP1, GRIA2, ULK1, STAB1, HIP1R, IGF2R, LRP1B, SORL1, CAP1	860	53	13528	2.96797	1	0.236232	9.73384
GOTERM_BP_FAT	GO:0016044~membrane organization	38	3.54809	0.00651555	COPA, STX7, NAPG, HIP1R, SORL1, SYNJ1, COPB2, APP, DNER, AP3B2, GNPAT, NECAP1, CAP1, EHD1, COX18, SEC24C, SEC24D, HIP1, DHCR24, ELMOD1, MICALL2, DBNL, PLD2, RAB8A, DNM1L, LRP1B, NRAS, FNBP1, LRP1, GRIA2, TFRC, ULK1, STAB1, IGF2R, TXNDC5, LRP6, SORT1, EPN2	860	381	13528	1.56889	1	0.257508	11.0339
Annotation Cluster 4	Enrichment Score: 2.8270469609990463
Category	Term	Count	%	PValue	Genes	List Total	Pop Hits	Pop Total	Fold Enrichment	Bonferroni	Benjamini	FDR
GOTERM_BP_FAT	GO:0006793~phosphorus metabolic process	89	8.30999	0.00041513	PRPF4B, STAT5A, ATP6AP1, STK36, SYNJ1, CASK, PINK1, RPS6KB2, PTPN21, FES, MAP3K7, AKT1, APP, CLK3, MAP3K9, COL4A3BP, PIK3C3, SYNJ2, STK39, PAK1, MAP2K7, CHUK, AKT3, IKBKAP, IRAK1, PTPRK, DBNL, SGK2, TNIK, PTPRM, PTPRF, LIMK1, CSNK1G2, PTPRN2, PTPRR, WNK1, PI4KA, PRKCG, GRM1, GAK, SACM1L, PRKCB, SPAG9, GRM4, ACVR2A, MAST1, KSR2, SBF1, PPM1J, EIF2S1, MAPK9, RELN, PPP5C, FGFR2, SSH1, PPM1A, ATP6V1B2…	860	973	13528	1.43884	0.690429	0.0519031	0.739883
GOTERM_BP_FAT	GO:0006796~phosphate metabolic process	89	8.30999	0.00041513	PRPF4B, STAT5A, ATP6AP1, STK36, SYNJ1, CASK, PINK1, RPS6KB2, PTPN21, FES, MAP3K7, AKT1, APP, CLK3, MAP3K9, COL4A3BP, PIK3C3, SYNJ2, STK39, PAK1, MAP2K7, CHUK, AKT3, IKBKAP, IRAK1, PTPRK, DBNL, SGK2, TNIK, PTPRM, PTPRF, LIMK1, CSNK1G2, PTPRN2, PTPRR, WNK1, PI4KA, PRKCG, GRM1, GAK, SACM1L, PRKCB, SPAG9, GRM4, ACVR2A, MAST1, KSR2, SBF1, PPM1J, EIF2S1, MAPK9, RELN, PPP5C, FGFR2, SSH1, PPM1A, ATP6V1B2…	860	973	13528	1.43884	0.690429	0.0519031	0.739883
GOTERM_BP_FAT	GO:0006468~protein amino acid phosphorylation	62	5.78898	0.00247278	PRPF4B, STAT5A, STK36, CASK, PINK1, RPS6KB2, FES, MAP3K7, AKT1, APP, CLK3, MAP3K9, COL4A3BP, PIK3C3, STK39, PAK1, MAP2K7, CHUK, AKT3, IRAK1, DBNL, IKBKAP, TNIK, SGK2, LIMK1, CSNK1G2, WNK1, PRKCG, GRM1, GAK, PRKCB, SPAG9, ACVR2A, GRM4, MAST1, KSR2, EIF2S1, MAPK9, RELN, FGFR2, STK32C, PTK2B, TNKS, CAMK2B, CAMK2A, PIK3R4, AATK, PDK1, OBSCN, PDK2, MAP2K4, SMG1, MAPK10, OXSR1, PTPN11, EPHA5, ICK, CSNK…	860	667	13528	1.46218	0.999081	0.16037	4.33155
GOTERM_BP_FAT	GO:0016310~phosphorylation	68	6.34921	0.0115414	PRPF4B, STAT5A, ATP6AP1, STK36, CASK, PINK1, RPS6KB2, FES, MAP3K7, AKT1, APP, CLK3, MAP3K9, COL4A3BP, PIK3C3, STK39, PAK1, MAP2K7, CHUK, AKT3, IRAK1, DBNL, IKBKAP, TNIK, SGK2, LIMK1, CSNK1G2, WNK1, PI4KA, PRKCG, GRM1, GAK, PRKCB, SPAG9, ACVR2A, GRM4, MAST1, KSR2, EIF2S1, MAPK9, RELN, FGFR2, ATP6V1B2, STK32C, PTK2B, TNKS, CAMK2B, AGK, CAMK2A, PIK3R4, AATK, PDK1, OBSCN, PDK2, MAP2K4, SMG1, OXSR1, M…	860	800	13528	1.33707	1	0.323125	18.7488
Annotation Cluster 5	Enrichment Score: 2.717266709672447
Category	Term	Count	%	PValue	Genes	List Total	Pop Hits	Pop Total	Fold Enrichment	Bonferroni	Benjamini	FDR
GOTERM_BP_FAT	GO:0032989~cellular component morphogenesis	49	4.57516	1.21657e-05	PIP5K1C, RAB3IP, CUL3, ATP2B2, APP, SLC1A3, ANK1, ROBO1, COL4A3BP, ROBO2, CAP1, SPON2, CDH23, IDUA, PTPRM, KIF5C, VANGL2, LIFR, TBR1, SLIT2, SLIT3, ARHGEF11, NCAM2, RELN, ADD1, SSH1, ITGB1, LLGL1, MYCBP2, MACF1, CLASP2, SNAP25, FN1, RAB8A, DNM1L, CAP2, AFG3L2, PTPN11, NOTCH1, ERBB2IP, S100B, ULK1, IFT172, MYH11, MAPK8IP3, CYFIP1, APBB1, CACNA1A, TMOD1	860	397	13528	1.94151	0.0337726	0.00855223	0.0217566
GOTERM_BP_FAT	GO:0000902~cell morphogenesis	45	4.20168	1.61546e-05	SSH1, PIP5K1C, LLGL1, RAB3IP, MYCBP2, CUL3, ATP2B2, APP, SLC1A3, ANK1, MACF1, ROBO1, COL4A3BP, ROBO2, CLASP2, CAP1, SPON2, SNAP25, CDH23, IDUA, FN1, RAB8A, CAP2, PTPRM, KIF5C, VANGL2, LIFR, AFG3L2, TBR1, SLIT2, ARHGEF11, SLIT3, PTPN11, NCAM2, NOTCH1, ERBB2IP, S100B, ULK1, IFT172, CYFIP1, MAPK8IP3, RELN, APBB1, CACNA1A, ADD1	860	356	13528	1.98837	0.044596	0.0090827	0.0288894
GOTERM_BP_FAT	GO:0048667~cell morphogenesis involved in neuron differentiation	27	2.52101	0.000765487	PIP5K1C, MYCBP2, ATP2B2, APP, SLC1A3, MACF1, ROBO1, ROBO2, SPON2, SNAP25, CDH23, PTPRM, KIF5C, AFG3L2, TBR1, SLIT2, PTPN11, SLIT3, NCAM2, NOTCH1, S100B, ULK1, MAPK8IP3, CYFIP1, RELN, APBB1, CACNA1A	860	209	13528	2.03214	0.88497	0.0861664	1.3603
GOTERM_BP_FAT	GO:0032990~cell part morphogenesis	31	2.89449	0.000853168	PIP5K1C, RAB3IP, MYCBP2, APP, MACF1, ROBO1, COL4A3BP, ROBO2, SPON2, SNAP25, RAB8A, DNM1L, PTPRM, VANGL2, KIF5C, LIFR, AFG3L2, TBR1, SLIT2, SLIT3, PTPN11, NCAM2, NOTCH1, S100B, ULK1, IFT172, MAPK8IP3, CYFIP1, RELN, APBB1, CACNA1A	860	256	13528	1.90483	0.910218	0.0885392	1.51499
GOTERM_BP_FAT	GO:0000904~cell morphogenesis involved in differentiation	29	2.70775	0.00171704	PIP5K1C, MYCBP2, CUL3, ATP2B2, APP, SLC1A3, MACF1, ROBO1, ROBO2, SPON2, SNAP25, CDH23, FN1, PTPRM, KIF5C, AFG3L2, TBR1, SLIT2, PTPN11, SLIT3, NCAM2, NOTCH1, S100B, ULK1, MAPK8IP3, CYFIP1, RELN, APBB1, CACNA1A	860	244	13528	1.86958	0.992196	0.136761	3.0269
GOTERM_BP_FAT	GO:0048858~cell projection morphogenesis	29	2.70775	0.00182488	PIP5K1C, RAB3IP, MYCBP2, APP, MACF1, ROBO1, ROBO2, SPON2, SNAP25, RAB8A, PTPRM, VANGL2, KIF5C, LIFR, AFG3L2, TBR1, SLIT2, SLIT3, PTPN11, NCAM2, NOTCH1, S100B, ULK1, IFT172, MAPK8IP3, CYFIP1, RELN, APBB1, CACNA1A	860	245	13528	1.86195	0.994248	0.140763	3.21407
GOTERM_BP_FAT	GO:0030030~cell projection organization	39	3.64146	0.00207077	PIP5K1C, MTSS1L, RAB3IP, MYCBP2, DFNB31, AKT1, ATP2B2, APP, MACF1, ROBO1, PTK2B, ROBO2, SPON2, SNAP25, CDH23, THBS4, RAB8A, PTPRM, STMN3, VANGL2, KIF5C, LIFR, AFG3L2, TBR1, SLIT2, SLIT3, PTPN11, NCAM2, CDH13, NOTCH1, ITGA6, S100B, ULK1, IFT172, CYFIP1, MAPK8IP3, RELN, APBB1, CACNA1A	860	368	13528	1.66706	0.997131	0.154016	3.63962
GOTERM_BP_FAT	GO:0048812~neuron projection morphogenesis	25	2.33427	0.00447244	PIP5K1C, MYCBP2, APP, MACF1, ROBO1, ROBO2, SPON2, SNAP25, PTPRM, KIF5C, LIFR, AFG3L2, TBR1, SLIT2, PTPN11, SLIT3, NCAM2, NOTCH1, S100B, ULK1, MAPK8IP3, CYFIP1, RELN, APBB1, CACNA1A	860	213	13528	1.84627	0.999997	0.223664	7.70417
GOTERM_BP_FAT	GO:0007409~axonogenesis	23	2.14753	0.00551957	PTPRM, KIF5C, PIP5K1C, AFG3L2, TBR1, SLIT2, MYCBP2, PTPN11, SLIT3, NCAM2, NOTCH1, APP, MACF1, S100B, ULK1, ROBO1, MAPK8IP3, CYFIP1, ROBO2, RELN, SPON2, APBB1, SNAP25	860	193	13528	1.87459	1	0.243547	9.42515
GOTERM_BP_FAT	GO:0031175~neuron projection development	27	2.52101	0.0120168	PIP5K1C, MYCBP2, APP, MACF1, PTK2B, ROBO1, ROBO2, SPON2, SNAP25, PTPRM, STMN3, KIF5C, LIFR, AFG3L2, TBR1, SLIT2, PTPN11, SLIT3, NCAM2, NOTCH1, S100B, ULK1, MAPK8IP3, CYFIP1, RELN, APBB1, CACNA1A	860	256	13528	1.65905	1	0.321566	19.4449
GOTERM_BP_FAT	GO:0048666~neuron development	33	3.08123	0.0157557	PIP5K1C, RORB, SRF, MYCBP2, DFNB31, ATP2B2, APP, SLC1A3, MACF1, PTK2B, ROBO1, ROBO2, SPON2, SNAP25, CDH23, PTPRM, STMN3, KIF5C, LIFR, AFG3L2, TBR1, SLIT2, SLIT3, PTPN11, NCAM2, NOTCH1, S100B, ULK1, CYFIP1, MAPK8IP3, RELN, APBB1, CACNA1A	860	339	13528	1.53126	1	0.367223	24.7265
GOTERM_BP_FAT	GO:0030182~neuron differentiation	39	3.64146	0.0315568	AGTPBP1, PIP5K1C, RORB, SRF, MYCBP2, DFNB31, ATP2B2, APP, TUBB, SLC1A3, MACF1, ROBO1, PTK2B, MTPN, ROBO2, SPON2, SNAP25, CDH23, PTPRM, STMN3, STMN2, KIF5C, PTPRR, LIFR, AFG3L2, TBR1, SLIT2, STAT3, SLIT3, PTPN11, NCAM2, NOTCH1, S100B, ULK1, CYFIP1, MAPK8IP3, RELN, APBB1, CACNA1A	860	438	13528	1.40064	1	0.478715	43.6454
GOTERM_BP_FAT	GO:0007411~axon guidance	13	1.21382	0.0385665	PTPRM, KIF5C, TBR1, SLIT2, SLIT3, MYCBP2, APP, ROBO1, MAPK8IP3, RELN, ROBO2, SPON2, APBB1	860	107	13528	1.91115	1	0.509324	50.5117
Annotation Cluster 6	Enrichment Score: 2.6423965442857185
Category	Term	Count	%	PValue	Genes	List Total	Pop Hits	Pop Total	Fold Enrichment	Bonferroni	Benjamini	FDR
GOTERM_BP_FAT	GO:0007010~cytoskeleton organization	46	4.29505	0.000854394	ABLIM1, TLN1, CEP120, SSH1, TLN2, BCAR1, MLH1, DAAM1, ITGB1, RHOU, LLGL1, DSTN, CORO2B, TUBGCP3, RANBP9, TUBB, ANK1, MACF1, GSN, PTK2B, TNKS, CAP1, TUBG1, PAK1, DYNC1H1, FMNL2, PLD2, CAP2, EPB41, STMN3, SPTBN5, LIMK1, ARHGEF17, PALLD, SHANK1, FLNB, ARHGEF11, ARPC1A, EPB41L2, NRAS, MAST1, ERBB2IP, MYH11, AMOT, TMOD1, ADD1	860	436	13528	1.65961	0.910529	0.0855216	1.51715
GOTERM_BP_FAT	GO:0030029~actin filament-based process	28	2.61438	0.0028939	MYO5A, TLN1, SSH1, BCAR1, DAAM1, RHOU, ITGB1, LLGL1, DSTN, CORO2B, PTK2B, GSN, CAP1, FMNL2, SPTBN5, EPB41, LIMK1, ARHGEF17, FLNB, ARHGEF11, EPB41L2, ARPC1A, NRAS, MYH11, AMOT, MYH14, TMOD1, ADD1	860	241	13528	1.82758	0.999721	0.177052	5.05134
GOTERM_BP_FAT	GO:0030036~actin cytoskeleton organization	26	2.42764	0.00478265	TLN1, SSH1, BCAR1, DAAM1, RHOU, ITGB1, LLGL1, DSTN, CORO2B, PTK2B, GSN, CAP1, FMNL2, SPTBN5, EPB41, LIMK1, ARHGEF17, FLNB, ARHGEF11, EPB41L2, ARPC1A, NRAS, MYH11, AMOT, ADD1, TMOD1	860	226	13528	1.80967	0.999999	0.233149	8.21719
Annotation Cluster 7	Enrichment Score: 2.5409535401870373
Category	Term	Count	%	PValue	Genes	List Total	Pop Hits	Pop Total	Fold Enrichment	Bonferroni	Benjamini	FDR
GOTERM_BP_FAT	GO:0051056~regulation of small GTPase mediated signal transduction	34	3.1746	5.89067e-05	RABGAP1, CYTH1, ASAP1, ARFGEF2, ARFGEF1, MCF2L, RGL2, TBC1D16, RASAL1, TBC1D15, TIAM2, PTK2B, SOS1, PPP2CB, TBC1D13, TBC1D4, RAPGEF4, AGAP1, RASA3, IQSEC1, ARHGEF10L, RASA1, NGEF, OBSCN, STMN3, ARHGEF7, ARHGEF17, ARHGEF12, ARHGEF11, NRAS, TBC1D23, ACAP2, RELN, ARAP2	860	252	13528	2.12233	0.153256	0.0183144	0.105305
GOTERM_BP_FAT	GO:0046578~regulation of Ras protein signal transduction	28	2.61438	0.000362592	RABGAP1, CYTH1, ASAP1, ARFGEF2, ARFGEF1, MCF2L, TBC1D16, TBC1D15, TIAM2, PTK2B, SOS1, TBC1D13, PPP2CB, TBC1D4, AGAP1, IQSEC1, ARHGEF10L, NGEF, OBSCN, STMN3, ARHGEF7, ARHGEF17, ARHGEF12, ARHGEF11, NRAS, TBC1D23, ACAP2, ARAP2	860	210	13528	2.09736	0.640897	0.0475987	0.646531
GOTERM_BP_FAT	GO:0035023~regulation of Rho protein signal transduction	12	1.12045	0.04901	NGEF, OBSCN, TIAM2, STMN3, ARHGEF7, PTK2B, SOS1, ARHGEF17, ARHGEF12, ARHGEF10L, MCF2L, ARHGEF11	860	99	13528	1.90669	1	0.555551	59.2933
GOTERM_BP_FAT	GO:0032318~regulation of Ras GTPase activity	12	1.12045	0.0655116	TBC1D16, TBC1D15, TBC1D23, RABGAP1, STMN3, PTK2B, TBC1D13, ACAP2, TBC1D4, ASAP1, AGAP1, ARAP2	860	104	13528	1.81503	1	0.627048	70.2354
Annotation Cluster 8	Enrichment Score: 2.1189609627543327
Category	Term	Count	%	PValue	Genes	List Total	Pop Hits	Pop Total	Fold Enrichment	Bonferroni	Benjamini	FDR
GOTERM_BP_FAT	GO:0070647~protein modification by small protein conjugation or removal	22	2.05415	0.00120518	UBE4A, USP9Y, DDB1, PPIL2, TRRAP, UBE2H, HERC2, SENP7, SUMO3, SENP2, AKT1, GSPT1, TRIM33, HUWE1, PIAS3, WWP1, OTUD7B, FBXO3, AMFR, MYSM1, RNF40, HECTD1	860	160	13528	2.16291	0.966809	0.10731	2.13373
GOTERM_BP_FAT	GO:0032446~protein modification by small protein conjugation	17	1.5873	0.00943551	UBE4A, DDB1, PPIL2, UBE2H, HERC2, SENP7, SUMO3, AKT1, TRIM33, HUWE1, GSPT1, PIAS3, WWP1, AMFR, FBXO3, RNF40, HECTD1	860	132	13528	2.02586	1	0.314136	15.5964
GOTERM_BP_FAT	GO:0016567~protein ubiquitination	14	1.30719	0.0386633	UBE4A, DDB1, PPIL2, UBE2H, HERC2, AKT1, TRIM33, HUWE1, GSPT1, WWP1, AMFR, FBXO3, RNF40, HECTD1	860	119	13528	1.85062	1	0.507986	50.6007
Annotation Cluster 9	Enrichment Score: 1.9405601398636187
Category	Term	Count	%	PValue	Genes	List Total	Pop Hits	Pop Total	Fold Enrichment	Bonferroni	Benjamini	FDR
GOTERM_BP_FAT	GO:0007018~microtubule-based movement	16	1.49393	0.00515042	DYNC1I1, KIF22, KIF5C, TUBB2C, KLC2, KIF3C, KIF1C, KIF1A, TUBB, APP, KIF1B, MACF1, KIF21A, DYNC1H1, LRPPRC, DYNC1I2	860	113	13528	2.22729	1	0.240534	8.82194
GOTERM_BP_FAT	GO:0010970~microtubule-based transport	7	0.653595	0.00868098	DYNC1I1, APP, KIF1A, KIF1B, MACF1, KLC2, LRPPRC	860	29	13528	3.79695	1	0.30378	14.4391
GOTERM_BP_FAT	GO:0030705~cytoskeleton-dependent intracellular transport	9	0.840336	0.0160042	DYNC1I1, MYO5A, APP, KIF1A, KIF1B, MACF1, MYH14, KLC2, LRPPRC	860	52	13528	2.72254	1	0.365942	25.0657
GOTERM_BP_FAT	GO:0008088~axon cargo transport	5	0.466853	0.0241609	APP, KIF1A, KIF1B, MACF1, KLC2	860	18	13528	4.36951	1	0.440329	35.431
Annotation Cluster 10	Enrichment Score: 1.915779547880042
Category	Term	Count	%	PValue	Genes	List Total	Pop Hits	Pop Total	Fold Enrichment	Bonferroni	Benjamini	FDR
GOTERM_BP_FAT	GO:0000956~nuclear-transcribed mRNA catabolic process	8	0.746965	0.00570728	PAN2, NCBP1, GSPT1, EIF3E, SMG7, MLH1, SMG1, KIAA0427	860	35	13528	3.59548	1	0.239636	9.73043
GOTERM_BP_FAT	GO:0000184~nuclear-transcribed mRNA catabolic process, nonsense-mediated decay	7	0.653595	0.0102817	PAN2, NCBP1, GSPT1, EIF3E, SMG7, SMG1, KIAA0427	860	30	13528	3.67039	1	0.318886	16.8768
GOTERM_BP_FAT	GO:0006402~mRNA catabolic process	8	0.746965	0.017637	PAN2, NCBP1, GSPT1, EIF3E, SMG7, MLH1, SMG1, KIAA0427	860	43	13528	2.92655	1	0.383185	27.2588
GOTERM_BP_FAT	GO:0006401~RNA catabolic process	10	0.933707	0.0209875	PAN2, NCBP1, GSPT1, EIF3E, SMG7, MLH1, RNASEH1, SMG1, DEDD2, KIAA0427	860	65	13528	2.42004	1	0.411445	31.5706
Annotation Cluster 11	Enrichment Score: 1.9007058613829302
Category	Term	Count	%	PValue	Genes	List Total	Pop Hits	Pop Total	Fold Enrichment	Bonferroni	Benjamini	FDR
GOTERM_BP_FAT	GO:0034330~cell junction organization	12	1.12045	0.000791424	PTPRK, TLN1, TJP1, ITGA6, TLN2, PTK2B, SMAD3, AMOT, NLGN2, TRIP6, CTNNA1, FN1	860	57	13528	3.31163	0.8931	0.085552	1.40608
GOTERM_BP_FAT	GO:0034329~cell junction assembly	10	0.933707	0.000892117	PTPRK, TLN1, TJP1, ITGA6, TLN2, PTK2B, AMOT, TRIP6, CTNNA1, FN1	860	41	13528	3.83664	0.919578	0.086084	1.58363
GOTERM_BP_FAT	GO:0007044~cell-substrate junction assembly	6	0.560224	0.0131643	PTPRK, TLN1, ITGA6, PTK2B, TRIP6, FN1	860	23	13528	4.10354	1	0.343269	21.1019
GOTERM_BP_FAT	GO:0045216~cell-cell junction organization	7	0.653595	0.0214929	TLN1, TJP1, TLN2, SMAD3, AMOT, NLGN2, CTNNA1	860	35	13528	3.14605	1	0.413478	32.1996
GOTERM_BP_FAT	GO:0007043~cell-cell junction assembly	5	0.466853	0.0241609	TLN1, TJP1, TLN2, AMOT, CTNNA1	860	18	13528	4.36951	1	0.440329	35.431
GOTERM_BP_FAT	GO:0031589~cell-substrate adhesion	11	1.02708	0.092351	PPFIA2, PTPRK, PPARD, ITGA6, ITGB8, PTK2B, PPFIA1, TRIP6, ITGB1, ADAM15, FN1	860	98	13528	1.76564	1	0.726613	82.3257
GOTERM_BP_FAT	GO:0007160~cell-matrix adhesion	10	0.933707	0.111168	PPFIA2, PTPRK, ITGA6, ITGB8, PTK2B, PPFIA1, TRIP6, ITGB1, ADAM15, FN1	860	89	13528	1.76744	1	0.769172	87.8489
Annotation Cluster 12	Enrichment Score: 1.8883117349496386
Category	Term	Count	%	PValue	Genes	List Total	Pop Hits	Pop Total	Fold Enrichment	Bonferroni	Benjamini	FDR
GOTERM_BP_FAT	GO:0022037~metencephalon development	9	0.840336	0.00129432	ATP2B2, NCOA2, RFX4, AGTPBP1, ULK1, MTPN, GRIN1, SDF4, CACNA1A	860	35	13528	4.04492	0.974204	0.11129	2.28983
GOTERM_BP_FAT	GO:0021549~cerebellum development	8	0.746965	0.00227792	ATP2B2, NCOA2, RFX4, AGTPBP1, ULK1, MTPN, SDF4, CACNA1A	860	30	13528	4.19473	0.998404	0.155895	3.99676
GOTERM_BP_FAT	GO:0021696~cerebellar cortex morphogenesis	6	0.560224	0.00247267	ATP2B2, RFX4, AGTPBP1, ULK1, MTPN, CACNA1A	860	16	13528	5.89884	0.99908	0.164118	4.33136
GOTERM_BP_FAT	GO:0030902~hindbrain development	11	1.02708	0.00420298	ATP2B2, NCOA2, RFX4, AGTPBP1, ULK1, PLXNA2, MTPN, GRIN1, TBR1, SDF4, CACNA1A	860	60	13528	2.88388	0.999993	0.227845	7.25633
GOTERM_BP_FAT	GO:0021695~cerebellar cortex development	6	0.560224	0.00436219	ATP2B2, RFX4, AGTPBP1, ULK1, MTPN, CACNA1A	860	18	13528	5.24341	0.999996	0.231009	7.52117
GOTERM_BP_FAT	GO:0021697~cerebellar cortex formation	5	0.466853	0.00529552	ATP2B2, AGTPBP1, ULK1, MTPN, CACNA1A	860	12	13528	6.55426	1	0.238621	9.05949
GOTERM_BP_FAT	GO:0021587~cerebellum morphogenesis	6	0.560224	0.00561518	ATP2B2, RFX4, AGTPBP1, ULK1, MTPN, CACNA1A	860	19	13528	4.96744	1	0.239798	9.58077
GOTERM_BP_FAT	GO:0021533~cell differentiation in hindbrain	5	0.466853	0.00726918	ATP2B2, AGTPBP1, ULK1, MTPN, CACNA1A	860	13	13528	6.05009	1	0.278941	12.2333
GOTERM_BP_FAT	GO:0021575~hindbrain morphogenesis	6	0.560224	0.0131643	ATP2B2, RFX4, AGTPBP1, ULK1, MTPN, CACNA1A	860	23	13528	4.10354	1	0.343269	21.1019
GOTERM_BP_FAT	GO:0021707~cerebellar granule cell differentiation	3	0.280112	0.0221725	ATP2B2, ULK1, MTPN	860	4	13528	11.7977	1	0.420657	33.0369
GOTERM_BP_FAT	GO:0021684~cerebellar granular layer formation	3	0.280112	0.0221725	ATP2B2, ULK1, MTPN	860	4	13528	11.7977	1	0.420657	33.0369
GOTERM_BP_FAT	GO:0021683~cerebellar granular layer morphogenesis	3	0.280112	0.0221725	ATP2B2, ULK1, MTPN	860	4	13528	11.7977	1	0.420657	33.0369
GOTERM_BP_FAT	GO:0021681~cerebellar granular layer development	3	0.280112	0.0221725	ATP2B2, ULK1, MTPN	860	4	13528	11.7977	1	0.420657	33.0369
GOTERM_BP_FAT	GO:0021692~cerebellar Purkinje cell layer morphogenesis	3	0.280112	0.0873635	ATP2B2, AGTPBP1, CACNA1A	860	8	13528	5.89884	1	0.709232	80.5057
GOTERM_BP_FAT	GO:0021694~cerebellar Purkinje cell layer formation	3	0.280112	0.0873635	ATP2B2, AGTPBP1, CACNA1A	860	8	13528	5.89884	1	0.709232	80.5057
GOTERM_BP_FAT	GO:0021702~cerebellar Purkinje cell differentiation	3	0.280112	0.0873635	ATP2B2, AGTPBP1, CACNA1A	860	8	13528	5.89884	1	0.709232	80.5057
GOTERM_BP_FAT	GO:0021680~cerebellar Purkinje cell layer development	3	0.280112	0.129208	ATP2B2, AGTPBP1, CACNA1A	860	10	13528	4.71907	1	0.803666	91.5794
Annotation Cluster 13	Enrichment Score: 1.8532446505474935
Category	Term	Count	%	PValue	Genes	List Total	Pop Hits	Pop Total	Fold Enrichment	Bonferroni	Benjamini	FDR
GOTERM_BP_FAT	GO:0000082~G1/S transition of mitotic cell cycle	14	1.30719	3.66217e-05	POLE, RHOU, ITGB1, CUL3, AKT1, CUL2, CUL5, CDKN1A, CDKN1B, CUL4A, GSPT1, CAMK2B, PPP3CA, CAMK2A	860	56	13528	3.93256	0.0982532	0.0146659	0.0654794
GOTERM_BP_FAT	GO:0051329~interphase of mitotic cell cycle	16	1.49393	0.00209081	TAF2, POLE, ITGB1, RHOU, CUL3, AKT1, CUL2, CUL5, CDKN1A, APP, CDKN1B, CUL4A, GSPT1, CAMK2B, PPP3CA, CAMK2A	860	103	13528	2.44353	0.99729	0.151414	3.67423
GOTERM_BP_FAT	GO:0051325~interphase	16	1.49393	0.00278291	TAF2, POLE, ITGB1, RHOU, CUL3, AKT1, CUL2, CUL5, CDKN1A, APP, CDKN1B, CUL4A, GSPT1, CAMK2B, PPP3CA, CAMK2A	860	106	13528	2.37437	0.999618	0.174651	4.86214
GOTERM_BP_FAT	GO:0000278~mitotic cell cycle	31	2.89449	0.0999782	KIF22, ITGB1, RHOU, CUL3, AKT1, CUL2, APP, CUL5, TUBB, RAD21, PSMD1, PBRM1, CAMK2B, TNKS, CLASP2, PPP3CA, DYNC1H1, PSMD7, CAMK2A, STAG2, TAF2, POLE, SMC2, DCTN1, CDKN1A, CDKN1B, CUL4A, GSPT1, PSMA5, MAPRE2, PPP5C	860	370	13528	1.31794	1	0.744502	84.8018
GOTERM_BP_FAT	GO:0022403~cell cycle phase	33	3.08123	0.143128	KIF22, CEP120, MLH1, ITGB1, RHOU, CUL3, AKT1, CUL2, APP, CUL5, TUBB, RAD21, PBRM1, TNKS, CAMK2B, CLASP2, PPP3CA, TUBG1, DYNC1H1, CAMK2A, STAG2, TAF2, POLE, SMC2, RAD54L, RAD50, DCTN1, CDKN1A, CDKN1B, GSPT1, CUL4A, MAPRE2, PPP5C	860	414	13528	1.25386	1	0.826549	93.6879
GOTERM_BP_FAT	GO:0022402~cell cycle process	43	4.01494	0.164718	KIF22, CEP120, MLH1, ITGB1, RHOU, SESN1, CUL3, AKT1, CUL2, APP, CUL5, TUBB, RAD21, MACF1, PSMD1, PBRM1, TNKS, CAMK2B, CLASP2, PPP3CA, TUBG1, DYNC1H1, CAMK2A, PSMD7, STAG2, DHCR24, TAF2, POLE, SMAD3, DBC1, SMC2, RAD54L, RAD50, DCTN1, PA2G4, CDKN1A, CDKN1B, GSPT1, CUL4A, PSMA5, MAPRE2, APBB1, PPP5C	860	565	13528	1.19717	1	0.852043	96.0011
GOTERM_BP_FAT	GO:0007049~cell cycle	56	5.22876	0.212014	KIF22, MRPL41, MLH1, RHOU, AKT1, CUL3, CUL2, APP, CUL5, RAD21, PSMD1, VPS4A, TUBG1, DYNC1H1, PSMD7, STAG2, CABLES1, CCAR1, DHCR24, POLE, RAD50, DCTN1, GAK, MCM6, PA2G4, PSMA5, MAPRE2, PPP5C, RABGAP1, CEP120, ITGB1, SESN1, TUBB, MACF1, RB1CC1, PBRM1, CAMK2B, TNKS, PPP3CA, CLASP2, CAMK2A, TAF2, ANXA1, SMAD3, DBC1, APPL2, RAD54L, SMC2, CDKN1A, CDKN1B, GSPT1, CUL4A, ERBB2IP, DMTF1, APBB1, SMPD3	860	776	13528	1.13517	1	0.901756	98.5901
Annotation Cluster 14	Enrichment Score: 1.531299099688835
Category	Term	Count	%	PValue	Genes	List Total	Pop Hits	Pop Total	Fold Enrichment	Bonferroni	Benjamini	FDR
GOTERM_BP_FAT	GO:0002040~sprouting angiogenesis	5	0.466853	0.0015717	CDH13, NOTCH1, ROBO1, SRF, SLIT2	860	9	13528	8.73902	0.988227	0.129608	2.77406
GOTERM_BP_FAT	GO:0002042~cell migration during sprouting angiogenesis	3	0.280112	0.0221725	ROBO1, SRF, SLIT2	860	4	13528	11.7977	1	0.420657	33.0369
GOTERM_BP_FAT	GO:0043534~blood vessel endothelial cell migration	4	0.373483	0.0286682	ROBO1, PTK2B, SRF, SLIT2	860	11	13528	5.72008	1	0.463285	40.5621
GOTERM_BP_FAT	GO:0043542~endothelial cell migration	5	0.466853	0.0472948	CDH13, ROBO1, PTK2B, SRF, SLIT2	860	22	13528	3.57505	1	0.546554	57.96
GOTERM_BP_FAT	GO:0001525~angiogenesis	11	1.02708	0.466775	MAP3K7, CDH13, NOTCH1, EPAS1, ROBO1, PTK2B, MMP14, PLXND1, SRF, UBP1, SLIT2	860	148	13528	1.16914	1	0.982003	99.9987
Annotation Cluster 15	Enrichment Score: 1.5112841529872219
Category	Term	Count	%	PValue	Genes	List Total	Pop Hits	Pop Total	Fold Enrichment	Bonferroni	Benjamini	FDR
GOTERM_BP_FAT	GO:0000059~protein import into nucleus, docking	6	0.560224	0.00332187	XPO1, IPO7, IPO8, TNPO2, XPO7, TNPO1	860	17	13528	5.55185	0.999917	0.196297	5.7776
GOTERM_BP_FAT	GO:0006913~nucleocytoplasmic transport	19	1.77404	0.0100883	XPO1, NCBP1, ATP6AP1, SMG7, SMG1, IPO8, AKT1, SET, RAE1, IPO7, MLX, SPTBN1, PPP3CA, XPO7, TPR, TNPO2, TNPO1, RERE, BAT1	860	156	13528	1.91586	1	0.317358	16.5856
GOTERM_BP_FAT	GO:0051169~nuclear transport	19	1.77404	0.0114293	XPO1, NCBP1, ATP6AP1, SMG7, SMG1, IPO8, AKT1, SET, RAE1, IPO7, MLX, SPTBN1, PPP3CA, XPO7, TPR, TNPO2, TNPO1, RERE, BAT1	860	158	13528	1.89161	1	0.323696	18.5838
GOTERM_BP_FAT	GO:0006606~protein import into nucleus	12	1.12045	0.0198382	AKT1, XPO1, IPO7, ATP6AP1, SPTBN1, IPO8, PPP3CA, TNPO2, XPO7, TPR, TNPO1, RERE	860	86	13528	2.19492	1	0.404967	30.1194
GOTERM_BP_FAT	GO:0051170~nuclear import	12	1.12045	0.0231666	AKT1, XPO1, IPO7, ATP6AP1, SPTBN1, IPO8, PPP3CA, TNPO2, XPO7, TPR, TNPO1, RERE	860	88	13528	2.14503	1	0.432064	34.2441
GOTERM_BP_FAT	GO:0006605~protein targeting	22	2.05415	0.032581	XPO1, ATP6AP1, HPS4, CACNB1, IPO8, AKT1, PEX1, MACF1, TRAK2, ERBB2IP, PEX19, IPO7, SPTBN1, AKAP6, SRP72, PPP3CA, XPO7, TNPO2, TPR, TNPO1, TRAM1, RERE	860	215	13528	1.60961	1	0.484909	44.7019
GOTERM_BP_FAT	GO:0034504~protein localization in nucleus	12	1.12045	0.0355811	AKT1, XPO1, IPO7, ATP6AP1, SPTBN1, IPO8, PPP3CA, TNPO2, XPO7, TPR, TNPO1, RERE	860	94	13528	2.00811	1	0.492148	47.69
GOTERM_BP_FAT	GO:0033365~protein localization in organelle	15	1.40056	0.0802961	XPO1, ATP6AP1, IPO8, RAB3IP, AKT1, MACF1, IPO7, SPTBN1, SRP72, PPP3CA, TNPO2, TPR, XPO7, TNPO1, RERE	860	146	13528	1.61612	1	0.680797	77.6217
GOTERM_BP_FAT	GO:0017038~protein import	13	1.21382	0.128024	XPO1, ATP6AP1, IPO8, AKT1, PEX1, IPO7, SPTBN1, PPP3CA, TNPO2, TPR, XPO7, TNPO1, RERE	860	131	13528	1.56102	1	0.801844	91.3723
GOTERM_BP_FAT	GO:0000060~protein import into nucleus, translocation	4	0.373483	0.367623	AKT1, ATP6AP1, SPTBN1, TNPO1	860	34	13528	1.85062	1	0.962547	99.9724
Annotation Cluster 16	Enrichment Score: 1.4962776478608335
Category	Term	Count	%	PValue	Genes	List Total	Pop Hits	Pop Total	Fold Enrichment	Bonferroni	Benjamini	FDR
GOTERM_BP_FAT	GO:0051493~regulation of cytoskeleton organization	18	1.68067	0.00560182	XPO1, STMN3, SPTBN5, SMAD3, MYCBP2, DSTN, ARPC1A, CDKN1B, MACF1, GSN, SPTBN2, SPTBN1, AMOT, CLASP2, ARHGEF10L, RASA1, ADD1, SPTAN1	860	136	13528	2.08194	1	0.242942	9.55904
GOTERM_BP_FAT	GO:0030834~regulation of actin filament depolymerization	7	0.653595	0.0060269	SPTBN5, GSN, SPTBN2, SPTBN1, SPTAN1, ADD1, DSTN	860	27	13528	4.07821	1	0.24411	10.248
GOTERM_BP_FAT	GO:0044087~regulation of cellular component biogenesis	18	1.68067	0.00857928	SPTBN5, GRIN1, SMAD3, OXTR, MMP14, SRF, ARPC1A, CDKN1B, GSN, SPTBN2, SPTBN1, AMOT, FAF1, SNAP25, ARHGEF10L, RASA1, ADD1, SPTAN1	860	142	13528	1.99397	1	0.31226	14.2819
GOTERM_BP_FAT	GO:0051693~actin filament capping	6	0.560224	0.0108576	SPTBN5, GSN, SPTBN2, SPTBN1, SPTAN1, ADD1	860	22	13528	4.29006	1	0.319801	17.7376
GOTERM_BP_FAT	GO:0033043~regulation of organelle organization	24	2.2409	0.0108886	XPO1, SPTBN5, STMN3, SMAD3, HERC2, ZZEF1, DSTN, MYCBP2, ARPC1A, SET, CDKN1B, MACF1, GSN, CUL9, SPTBN2, AMOT, SPTBN1, TNKS, CLASP2, TPR, ARHGEF10L, RASA1, ADD1, SPTAN1	860	217	13528	1.73975	1	0.317303	17.7836
GOTERM_BP_FAT	GO:0030835~negative regulation of actin filament depolymerization	6	0.560224	0.01578	SPTBN5, GSN, SPTBN2, SPTBN1, SPTAN1, ADD1	860	24	13528	3.93256	1	0.364738	24.7597
GOTERM_BP_FAT	GO:0032956~regulation of actin cytoskeleton organization	12	1.12045	0.0249758	ARPC1A, SPTBN5, GSN, SPTBN2, SMAD3, AMOT, SPTBN1, ARHGEF10L, RASA1, SPTAN1, ADD1, DSTN	860	89	13528	2.12093	1	0.4405	36.3886
GOTERM_BP_FAT	GO:0030837~negative regulation of actin filament polymerization	6	0.560224	0.0296213	SPTBN5, GSN, SPTBN2, SPTBN1, SPTAN1, ADD1	860	28	13528	3.37076	1	0.46937	41.5967
GOTERM_BP_FAT	GO:0032970~regulation of actin filament-based process	12	1.12045	0.0310166	ARPC1A, SPTBN5, GSN, SPTBN2, SMAD3, AMOT, SPTBN1, ARHGEF10L, RASA1, SPTAN1, ADD1, DSTN	860	92	13528	2.05177	1	0.475216	43.0805
GOTERM_BP_FAT	GO:0032272~negative regulation of protein polymerization	6	0.560224	0.0339839	SPTBN5, GSN, SPTBN2, SPTBN1, SPTAN1, ADD1	860	29	13528	3.25453	1	0.492394	46.1187
GOTERM_BP_FAT	GO:0008064~regulation of actin polymerization or depolymerization	9	0.840336	0.0381441	ARPC1A, SPTBN5, GSN, SPTBN2, SPTBN1, RASA1, SPTAN1, ADD1, DSTN	860	61	13528	2.32085	1	0.507648	50.1214
GOTERM_BP_FAT	GO:0043244~regulation of protein complex disassembly	8	0.746965	0.0410554	SPTBN5, GSN, SPTBN2, SPTBN1, CLASP2, SPTAN1, ADD1, DSTN	860	51	13528	2.46749	1	0.522849	52.7536
GOTERM_BP_FAT	GO:0043242~negative regulation of protein complex disassembly	7	0.653595	0.0432758	SPTBN5, GSN, SPTBN2, SPTBN1, CLASP2, SPTAN1, ADD1	860	41	13528	2.68565	1	0.535348	54.6725
GOTERM_BP_FAT	GO:0030832~regulation of actin filament length	9	0.840336	0.0449645	ARPC1A, SPTBN5, GSN, SPTBN2, SPTBN1, RASA1, SPTAN1, ADD1, DSTN	860	63	13528	2.24718	1	0.540669	56.0824
GOTERM_BP_FAT	GO:0030833~regulation of actin filament polymerization	8	0.746965	0.053438	ARPC1A, SPTBN5, GSN, SPTBN2, SPTBN1, RASA1, SPTAN1, ADD1	860	54	13528	2.3304	1	0.577521	62.5532
GOTERM_BP_FAT	GO:0043254~regulation of protein complex assembly	11	1.02708	0.0587428	ARPC1A, CDKN1B, SPTBN5, GSN, SPTBN2, SPTBN1, FAF1, SRF, RASA1, SPTAN1, ADD1	860	90	13528	1.92258	1	0.601142	66.1343
GOTERM_BP_FAT	GO:0031333~negative regulation of protein complex assembly	6	0.560224	0.0615458	SPTBN5, GSN, SPTBN2, SPTBN1, SPTAN1, ADD1	860	34	13528	2.77592	1	0.614869	67.8934
GOTERM_BP_FAT	GO:0032271~regulation of protein polymerization	9	0.840336	0.0653584	ARPC1A, CDKN1B, SPTBN5, GSN, SPTBN2, SPTBN1, RASA1, SPTAN1, ADD1	860	68	13528	2.08194	1	0.628058	70.148
GOTERM_BP_FAT	GO:0051129~negative regulation of cellular component organization	14	1.30719	0.117077	MAG, PTPRF, SPTBN5, MMP14, TTC3, SET, GSN, ULK1, SPTBN2, SPTBN1, CLASP2, TPR, SPTAN1, ADD1	860	142	13528	1.55087	1	0.780339	89.2153
GOTERM_BP_FAT	GO:0051494~negative regulation of cytoskeleton organization	7	0.653595	0.134328	SPTBN5, GSN, SPTBN2, SPTBN1, CLASP2, SPTAN1, ADD1	860	55	13528	2.00203	1	0.810372	92.4224
GOTERM_BP_FAT	GO:0010639~negative regulation of organelle organization	9	0.840336	0.148469	SET, SPTBN5, GSN, SPTBN2, SPTBN1, CLASP2, TPR, SPTAN1, ADD1	860	82	13528	1.72649	1	0.832521	94.3558
Annotation Cluster 17	Enrichment Score: 1.4028214414761142
Category	Term	Count	%	PValue	Genes	List Total	Pop Hits	Pop Total	Fold Enrichment	Bonferroni	Benjamini	FDR
GOTERM_BP_FAT	GO:0043623~cellular protein complex assembly	19	1.77404	0.0145337	XPO1, TCP1, TUBB2C, MLH1, SMAD3, IPO8, TUBB, IPO7, PTK2B, GSN, MYH11, TUBG1, XPO7, COX18, TNPO2, UNC13B, TNPO1, CACNA1A, HIP1	860	162	13528	1.8449	1	0.355856	23.0373
GOTERM_BP_FAT	GO:0070271~protein complex biogenesis	45	4.20168	0.0203085	XPO1, NAPG, ALDOC, TUBB2C, SLC7A9, MLH1, SLC7A6, LLGL1, POLR2A, RANBP9, TUBB, GTF2A1, DGKD, PTK2B, GSN, CAT, TUBG1, TNPO2, COX18, TNPO1, HIP1, TAF2, IRAK1, IKBKAP, TCP1, GLRB, DARS, GTF2H4, PFKP, MED12, SMAD3, EPRS, IPO8, PFKM, SPAG9, P2RX4, IPO7, THRAP3, SMARCA5, MYH11, AMFR, XPO7, UNC13B, CACNA1A, PPP5C	860	505	13528	1.4017	1	0.406664	30.7167
GOTERM_BP_FAT	GO:0006461~protein complex assembly	45	4.20168	0.0203085	XPO1, NAPG, ALDOC, TUBB2C, SLC7A9, MLH1, SLC7A6, LLGL1, POLR2A, RANBP9, TUBB, GTF2A1, DGKD, PTK2B, GSN, CAT, TUBG1, TNPO2, COX18, TNPO1, HIP1, TAF2, IRAK1, IKBKAP, TCP1, GLRB, DARS, GTF2H4, PFKP, MED12, SMAD3, EPRS, IPO8, PFKM, SPAG9, P2RX4, IPO7, THRAP3, SMARCA5, MYH11, AMFR, XPO7, UNC13B, CACNA1A, PPP5C	860	505	13528	1.4017	1	0.406664	30.7167
GOTERM_BP_FAT	GO:0034622~cellular macromolecular complex assembly	29	2.70775	0.0495739	EIF6, NCBP1, XPO1, CRNKL1, TUBB2C, MLH1, TUBB, SET, PTK2B, GSN, H2AFY, TUBG1, TNPO2, COX18, ASF1A, TNPO1, MYST4, HIP1, TCP1, DDX1, SMAD3, IPO8, IPO7, SMARCA5, MYH11, ZNHIT6, XPO7, UNC13B, CACNA1A	860	318	13528	1.43452	1	0.557727	59.7228
GOTERM_BP_FAT	GO:0065003~macromolecular complex assembly	54	5.04202	0.0517088	EIF6, XPO1, NCBP1, CRNKL1, TUBB2C, SLC7A9, MLH1, SLC7A6, RANBP9, GTF2A1, GSN, H2AFY, CAT, TUBG1, COX18, MYST4, IRAK1, IKBKAP, DARS, GTF2H4, PFKP, MED12, IPO8, PFKM, SPAG9, IPO7, SMARCA5, AMFR, ZNHIT6, UNC13B, PPP5C, NAPG, ALDOC, LLGL1, POLR2A, TUBB, SET, PTK2B, DGKD, TNPO2, TNPO1, ASF1A, HIP1, TAF2, TCP1, GLRB, DDX1, SMAD3, EPRS, P2RX4, THRAP3, MYH11, XPO7, CACNA1A	860	665	13528	1.27734	1	0.569298	61.3106
GOTERM_BP_FAT	GO:0043933~macromolecular complex subunit organization	55	5.13539	0.0953557	EIF6, XPO1, NCBP1, CRNKL1, TUBB2C, SLC7A9, MLH1, SLC7A6, DSTN, RANBP9, GTF2A1, GSN, H2AFY, CAT, TUBG1, COX18, MYST4, IRAK1, IKBKAP, DARS, GTF2H4, PFKP, MED12, IPO8, PFKM, SPAG9, IPO7, SMARCA5, AMFR, ZNHIT6, UNC13B, PPP5C, NAPG, ALDOC, LLGL1, POLR2A, TUBB, SET, PTK2B, DGKD, TNPO2, TNPO1, ASF1A, HIP1, TAF2, TCP1, GLRB, DDX1, SMAD3, EPRS, P2RX4, THRAP3, MYH11, XPO7, CACNA1A	860	710	13528	1.21854	1	0.733516	83.3434
GOTERM_BP_FAT	GO:0034621~cellular macromolecular complex subunit organization	30	2.80112	0.103361	EIF6, NCBP1, XPO1, CRNKL1, TUBB2C, MLH1, DSTN, TUBB, SET, PTK2B, GSN, H2AFY, TUBG1, TNPO2, COX18, ASF1A, TNPO1, MYST4, HIP1, TCP1, DDX1, SMAD3, IPO8, IPO7, SMARCA5, MYH11, ZNHIT6, XPO7, UNC13B, CACNA1A	860	357	13528	1.32187	1	0.753519	85.7916
Annotation Cluster 18	Enrichment Score: 1.3941752650095205
Category	Term	Count	%	PValue	Genes	List Total	Pop Hits	Pop Total	Fold Enrichment	Bonferroni	Benjamini	FDR
GOTERM_BP_FAT	GO:0006417~regulation of translation	17	1.5873	0.0132299	NCBP1, DDX1, IREB2, MTIF2, GCN1L1, AKT1, APP, PA2G4, PTK2B, EIF2S1, EIF4A2, EIF3E, MTPN, TNRC6B, EIF2B3, MIF4GD, KIAA0427	860	137	13528	1.95193	1	0.341568	21.1956
GOTERM_BP_FAT	GO:0006446~regulation of translational initiation	8	0.746965	0.0137254	NCBP1, EIF2S1, EIF3E, EIF4A2, DDX1, MTIF2, EIF2B3, KIAA0427	860	41	13528	3.06931	1	0.348768	21.9004
GOTERM_BP_FAT	GO:0010608~posttranscriptional regulation of gene expression	22	2.05415	0.027261	NCBP1, NAPG, HPS4, DDX1, IREB2, SMAD3, MTIF2, GCN1L1, AKT1, APP, PA2G4, PTK2B, EIF2S1, EIF4A2, EIF3E, MTPN, SND1, TNRC6B, EIF2B3, MIF4GD, DNAJA3, KIAA0427	860	211	13528	1.64012	1	0.453963	39.003
GOTERM_BP_FAT	GO:0032268~regulation of cellular protein metabolic process	31	2.89449	0.535399	NCBP1, GCN1L1, MTIF2, AKT1, APP, SET, PTK2B, MAP3K9, MTPN, RB1CC1, EIF3E, PSMD1, RAPGEF4, PAK1, TNRC6B, PSMD7, EIF2B3, KIAA0427, DNAJA3, DBNL, DDX1, IREB2, PRKCG, ACVR2A, PA2G4, PSMA5, PIAS3, EIF2S1, EIF4A2, MAPK8IP3, MIF4GD	860	474	13528	1.02877	1	0.989309	99.9999
Annotation Cluster 19	Enrichment Score: 1.3898729505317666
Category	Term	Count	%	PValue	Genes	List Total	Pop Hits	Pop Total	Fold Enrichment	Bonferroni	Benjamini	FDR
GOTERM_BP_FAT	GO:0051028~mRNA transport	13	1.21382	0.0086671	NCBP1, XPO1, SMG7, FMR1, SMG1, NUP188, SENP2, RAE1, TNKS, TPR, XPO7, LRPPRC, BAT1	860	87	13528	2.35049	1	0.310965	14.4176
GOTERM_BP_FAT	GO:0050657~nucleic acid transport	13	1.21382	0.0196159	NCBP1, XPO1, SMG7, FMR1, SMG1, NUP188, SENP2, RAE1, TNKS, TPR, XPO7, LRPPRC, BAT1	860	97	13528	2.10818	1	0.4043	29.8355
GOTERM_BP_FAT	GO:0051236~establishment of RNA localization	13	1.21382	0.0196159	NCBP1, XPO1, SMG7, FMR1, SMG1, NUP188, SENP2, RAE1, TNKS, TPR, XPO7, LRPPRC, BAT1	860	97	13528	2.10818	1	0.4043	29.8355
GOTERM_BP_FAT	GO:0050658~RNA transport	13	1.21382	0.0196159	NCBP1, XPO1, SMG7, FMR1, SMG1, NUP188, SENP2, RAE1, TNKS, TPR, XPO7, LRPPRC, BAT1	860	97	13528	2.10818	1	0.4043	29.8355
GOTERM_BP_FAT	GO:0006403~RNA localization	13	1.21382	0.0243494	NCBP1, XPO1, SMG7, FMR1, SMG1, NUP188, SENP2, RAE1, TNKS, TPR, XPO7, LRPPRC, BAT1	860	100	13528	2.04493	1	0.434815	35.6536
GOTERM_BP_FAT	GO:0015931~nucleobase, nucleoside, nucleotide and nucleic acid transport	14	1.30719	0.0267993	NCBP1, XPO1, SMG7, FMR1, SMG1, NUP188, SENP2, RAE1, SLC35B2, TNKS, TPR, XPO7, LRPPRC, BAT1	860	113	13528	1.94888	1	0.450818	38.4831
GOTERM_BP_FAT	GO:0006406~mRNA export from nucleus	5	0.466853	0.154507	NCBP1, RAE1, SMG7, SMG1, BAT1	860	33	13528	2.38337	1	0.838451	95.0303
GOTERM_BP_FAT	GO:0051168~nuclear export	7	0.653595	0.179564	XPO1, NCBP1, RAE1, SMG7, SMG1, XPO7, BAT1	860	60	13528	1.83519	1	0.868018	97.0983
GOTERM_BP_FAT	GO:0006405~RNA export from nucleus	5	0.466853	0.261617	NCBP1, RAE1, SMG7, SMG1, BAT1	860	41	13528	1.91832	1	0.9312	99.5593
Annotation Cluster 20	Enrichment Score: 1.3657523750908105
Category	Term	Count	%	PValue	Genes	List Total	Pop Hits	Pop Total	Fold Enrichment	Bonferroni	Benjamini	FDR
GOTERM_BP_FAT	GO:0006007~glucose catabolic process	10	0.933707	0.01035	LDHA, ALDOC, PKM2, PGD, PFKP, ENO3, PFKM, PGK1, HIBADH, ENO1	860	58	13528	2.71211	1	0.313863	16.9793
GOTERM_BP_FAT	GO:0006006~glucose metabolic process	18	1.68067	0.0172226	PDK1, PDK2, LDHA, PPARD, ALDOC, PGD, PFKP, PFKM, HIBADH, CPT1A, AKT1, PPP1R2, PKM2, ENO3, PGK1, CACNA1A, AGL, ENO1	860	153	13528	1.85062	1	0.378931	26.7079
GOTERM_BP_FAT	GO:0006096~glycolysis	8	0.746965	0.0276902	LDHA, ALDOC, PKM2, PFKP, ENO3, PFKM, PGK1, ENO1	860	47	13528	2.67749	1	0.454114	39.4826
GOTERM_BP_FAT	GO:0019320~hexose catabolic process	10	0.933707	0.029772	LDHA, ALDOC, PKM2, PGD, PFKP, ENO3, PFKM, PGK1, HIBADH, ENO1	860	69	13528	2.27974	1	0.468603	41.7586
GOTERM_BP_FAT	GO:0046365~monosaccharide catabolic process	10	0.933707	0.0350093	LDHA, ALDOC, PKM2, PGD, PFKP, ENO3, PFKM, PGK1, HIBADH, ENO1	860	71	13528	2.21553	1	0.493378	47.1325
GOTERM_BP_FAT	GO:0019318~hexose metabolic process	20	1.86741	0.0362541	PDK1, PDK2, LDHA, PPARD, ALDOC, PGD, PFKP, PFKM, HIBADH, CPT1A, AKT1, MAN2C1, PPP1R2, PKM2, ENO3, PGK1, MAN2B1, CACNA1A, AGL, ENO1	860	192	13528	1.63857	1	0.494189	48.3391
GOTERM_BP_FAT	GO:0044275~cellular carbohydrate catabolic process	11	1.02708	0.0424609	GBA2, LDHA, ALDOC, PKM2, PGD, PFKP, ENO3, PFKM, PGK1, HIBADH, ENO1	860	85	13528	2.03568	1	0.530627	53.977
GOTERM_BP_FAT	GO:0046164~alcohol catabolic process	10	0.933707	0.0706216	LDHA, ALDOC, PKM2, PGD, PFKP, ENO3, PFKM, PGK1, HIBADH, ENO1	860	81	13528	1.942	1	0.644468	73.0159
GOTERM_BP_FAT	GO:0006091~generation of precursor metabolites and energy	27	2.52101	0.0969163	LDHA, PPARD, ATP6AP1, ALDOC, ATP6V1B2, AKT1, ERO1LB, SLC1A3, GOT1, SLC25A3, ENO3, CAT, AGL, ENO1, FECH, FADS1, SUCLG1, PFKP, FADS2, PFKM, MON2, SLC25A12, KIAA0100, NRF1, PPP1R2, PKM2, PGK1	860	313	13528	1.35692	1	0.737885	83.8499
GOTERM_BP_FAT	GO:0005996~monosaccharide metabolic process	20	1.86741	0.11362	PDK1, PDK2, LDHA, PPARD, ALDOC, PGD, PFKP, PFKM, HIBADH, CPT1A, AKT1, MAN2C1, PPP1R2, PKM2, ENO3, PGK1, MAN2B1, CACNA1A, AGL, ENO1	860	222	13528	1.41714	1	0.775497	88.4347
GOTERM_BP_FAT	GO:0016052~carbohydrate catabolic process	11	1.02708	0.153896	GBA2, LDHA, ALDOC, PKM2, PGD, PFKP, ENO3, PFKM, PGK1, HIBADH, ENO1	860	109	13528	1.58745	1	0.838317	94.9658
The NCBI tool, DAVID, was used to investigate functional associations of gene expression changes seen in AD total brain. There were 1071 genes that were more than two-fold over- or under-expressed in AD relative to normal total brain and these were analysed by the functional clustering tool. Gene Ontology Biological Process was selected as the annotation category for clustering. Once the tool has…
